# Supplementary material for: A DUF4148 family protein produced inside RAW264.7 cells is a critical Burkholderia pseudomallei virulence factor
Source: Virulence. 2020 Aug 23;11(1):1041–58. doi: 10.1080/21505594.2020.1806675 (PMC7549894; doi:10.1080/21505594.2020.1806675)
Supplement: Supplemental Material [file KVIR_A_1806675_SM0192.zip]

Archive with 4 entries (4 files):
- Supplemental Figures.PPT
- Table S1.xlsx
- Table S2.docx
- Table S3.xlsx
