# Supplementary material for: A DUF4148 family protein produced inside RAW264.7 cells is a critical Burkholderia pseudomallei virulence factor
Source: Virulence. 2020 Aug 23;11(1):1041–58. doi: 10.1080/21505594.2020.1806675 (PMC7549894; doi:10.1080/21505594.2020.1806675)
Supplement: Supplemental Material [file KVIR_A_1806675_SM0192.zip › Table S1.xlsx]

## Sheet: Burps_identification_SCX_041812
Table S1. B. pseudomallei K96243 proteins identified inside RAW264.7 cells. Selected entries in Table 1 are shown in red.
Peptide counts in Infected	Protein IDs	Protein Descriptions										Locus tag	Gene
92	Q9F712	>CH601_BURPS (Q9F712) 60 kDa chaperonin 1										BPSL2697	groEL1
66	Q63PZ6	>EFTU_BURPS (Q63PZ6) Elongation factor Tu										BPSL3215	tuf1
29	Q63Q08	>EFG2_BURPS (Q63Q08) Elongation factor G 2										BPSL3216	fusA2
25	Q63K67	>Q63K67_BURPS (Q63K67) Hcp protein										BPSS1498	hcp1
22	Q63RH4	>Q63RH4_BURPS (Q63RH4) 10 kDa chaperonin 1										BPSL2698	groES1
18	Q63W07	>HTPG_BURPS (Q63W07) Chaperone protein htpG										BPSL1087	htpG
17	Q63WW2	>SUCC_BURPS (Q63WW2) Succinyl-CoA ligase [ADP-forming] subunit beta										BPSL0779	sucC
16	O68191	>DNAK_BURPS (O68191) Chaperone protein DnaK										BPSL2827	dnaK
13	Q63PH8	>ATPA1_BURPS (Q63PH8) ATP synthase subunit alpha 1										BPSL3398	atpA1
13	Q63PI0	>ATPB1_BURPS (Q63PI0) ATP synthase subunit beta 1										BPSL3396	atpD1
13	Q63QS2	>Q63QS2_BURPS (Q63QS2) Glyceraldehyde 3-phosphate dehydrogenase 1										BPSL2952	gapA
13	Q63S06	>Q63S06_BURPS (Q63S06) 30S ribosomal protein S1										BPSL2515	rpsA
12	Q63UT6	>NDK_BURPS (Q63UT6) Nucleoside diphosphate kinase										BPSL1510	ndk
11	Q63R45	>GRPE_BURPS (Q63R45) Protein GrpE										BPSL2829	grpE
10	Q63Q03	>RPOB_BURPS (Q63Q03) DNA-directed RNA polymerase subunit beta										BPSL3221	rpoB
10	Q63RC4	>Q63RC4_BURPS (Q63RC4) Putative oxidoreductase										BPSL2748
9	P80536	>MDH_BURPS (P80536) Malate dehydrogenase										BPSS1722	mdh
9	Q63JK1	>Q63JK1_BURPS (Q63JK1) Citrate synthase										BPSS1715	gltA
9	Q63T13	>EFTS_BURPS (Q63T13) Elongation factor Ts										BPSL2158	tsf
9	Q63TQ8	>Q63TQ8_BURPS (Q63TQ8) Dihydrolipoamide succinyltransferase component of 2-oxoglutarate dehydrogenase complex										BPSL1908	sucB
9	Q63W67	>Q63W67_BURPS (Q63W67) Inorganic pyrophosphatase										BPSL1021	ppa
9	Q63WJ4	>Q63WJ4_BURPS (Q63WJ4) Isocitrate dehydrogenase [NADP]										BPSL0896	icd
8	Q63Q01	>RL10_BURPS (Q63Q01) 50S ribosomal protein L10										BPSL3223	rplJ
8	Q63Q02	>RL7_BURPS (Q63Q02) 50S ribosomal protein L7/L12										BPSL3222	rplL
8	Q63Q26	>RL6_BURPS (Q63Q26) 50S ribosomal protein L6										BPSL3198	rplF
8	Q63RB4	>GLYA1_BURPS (Q63RB4) Pyridoxal-phosphate-dependent serine hydroxymethyltransferase 1										BPSL2758	glyA1
8	Q63V42	>TIG_BURPS (Q63V42) Trigger factor										BPSL1402	tig
8	Q7BMG5	>Q7BMG5_BURPS (Q7BMG5) Putative GDP sugar epimerase/dehydratase protein										BPSL2797	wcbK
7	Q63Q23	>RL5_BURPS (Q63Q23) 50S ribosomal protein L5										BPSL3201	rplE
7	Q63TN8	>Q63TN8_BURPS (Q63TN8) Putative exported protein										BPSL1929
6	Q63JJ0	>Q63JJ0_BURPS (Q63JJ0) Aconitate hydratase										BPSS1726	citB
6	Q63Q00	>RL1_BURPS (Q63Q00) 50S ribosomal protein L1										BPSL3224	rplA
6	Q63QU9	>Q63QU9_BURPS (Q63QU9) Glutamate dehydrogenase										BPSL2925
6	Q63R34	>Q63R34_BURPS (Q63R34) Flavohemoprotein										BPSL2840	hmpA
6	Q63T12	>RS2_BURPS (Q63T12) 30S ribosomal protein S2										BPSL2159	rpsB
6	Q63WW1	>Q63WW1_BURPS (Q63WW1) Succinyl-CoA ligase [ADP-forming] subunit alpha										BPSL0780	sucD
5	Q63MH4	>Q63MH4_BURPS (Q63MH4) Putative uncharacterized protein										BPSS0684
5	Q63NE4	>Q63NE4_BURPS (Q63NE4) Aromatic-amino-acid aminotransferase										BPSS0355
5	Q63PT2	>SAHH_BURPS (Q63PT2) Adenosylhomocysteinase										BPSL3290	ahcY
5	Q63Q07	>RS7_BURPS (Q63Q07) 30S ribosomal protein S7										BPSL3217	rpsG
5	Q63Q14	>RL2_BURPS (Q63Q14) 50S ribosomal protein L2										BPSL3210	rplB
5	Q63Q36	>RS4_BURPS (Q63Q36) 30S ribosomal protein S4										BPSL3188	rpsD
5	Q63SM2	>Q63SM2_BURPS (Q63SM2) Phasin-like protein										BPSL2298	phaP
5	Q63TI7	>Q63TI7_BURPS (Q63TI7) UTP--glucose-1-phosphate uridylyltransferase										BPSL1981	galU
5	Q63TQ7	>Q63TQ7_BURPS (Q63TQ7) 2-oxoglutarate dehydrogenase E1 component										BPSL1909	sucA
5	Q63V89	>Q63V89_BURPS (Q63V89) Transcription elongation factor GreA										BPSL1352	greA
5	Q63VN7	>PNP_BURPS (Q63VN7) Polyribonucleotide nucleotidyltransferase										BPSL1207	pnp
5	Q63VP6	>ILVC_BURPS (Q63VP6) Ketol-acid reductoisomerase										BPSL1198	ilvC
4	Q63IS0	>Q63IS0_BURPS (Q63IS0) Putative exported protein; DUF4148 protein										BPSS1996
4	Q63Q04	>RPOC_BURPS (Q63Q04) DNA-directed RNA polymerase subunit beta										BPSL3220	rpoC
4	Q63Q11	>RL3_BURPS (Q63Q11) 50S ribosomal protein L3										BPSL3213	rplC
4	Q63Q30	>RL15_BURPS (Q63Q30) 50S ribosomal protein										BPSL3194	rplO
4	Q63QE4	>Q63QE4_BURPS (Q63QE4) Cold shock-like protein CspD										BPSL3079	cpsD
4	Q63QV0	>Q63QV0_BURPS (Q63QV0) Glutamate/aspartate periplasmic binding protein										BPSL2924	gltI
4	Q63RA7	>Q63RA7_BURPS (Q63RA7) Putative OmpA family lipoprotein										BPSL2765
4	Q63S86	>ACP_BURPS (Q63S86) Acyl carrier protein										BPSL2439	acpP
4	Q63W89	>Q63W89_BURPS (Q63W89) Putative OmpA family transmembrane protein										BPSL0999
4	Q63WL1	>Q63WL1_BURPS (Q63WL1) Superoxide dismutase										BPSL0880	sodB
3	Q63K53	>Q63K53_BURPS (Q63K53) Putative membrane protein										BPSS1512	tssM
3	Q63K68	>Q63K68_BURPS (Q63K68) Putative uncharacterized protein										BPSS1497	tssB
3	Q63NC7	>Q63NC7_BURPS (Q63NC7) Putative fumarate hydratase										BPSS0372
3	Q63PB3	>Q63PB3_BURPS (Q63PB3) Universal stress-related protein										BPSS0032	uspA
3	Q63Q10	>RS10_BURPS (Q63Q10) 30S ribosomal protein S10										BPSL3214	rpsJ
3	Q63Q12	>RL4_BURPS (Q63Q12) 50S ribosomal protein L4										BPSL3212	rplD
3	Q63Q28	>RS5_BURPS (Q63Q28) 30S ribosomal protein S5										BPSL3196	rpsE
3	Q63Q37	>RPOA_BURPS (Q63Q37) DNA-directed RNA polymerase subunit alpha										BPSL3187	rpoA
3	Q63Q38	>RL17_BURPS (Q63Q38) 50S ribosomal protein L17										BPSL3186	rplQ
3	Q63QN7	>Q63QN7_BURPS (Q63QN7) Thiol peroxidase										BPSL2987	tpx
3	Q63RX6	>METE_BURPS (Q63RX6) 5-methyltetrahydropteroyltriglutamate--homocysteine methyltransferase										BPSL2545	metE
3	Q63SL9	>Q63SL9_BURPS (Q63SL9) Pyruvate dehydrogenase E1 component										BPSL2301	pdhA
3	Q63SQ0	>ENO_BURPS (Q63SQ0) Enolase										BPSL2270	eno
3	Q63SR7	>Q63SR7_BURPS (Q63SR7) Putative FkbP-type peptidyl-prolyl cis-trans isomerase										BPSL2254
3	Q63SS5	>Q63SS5_BURPS (Q63SS5) Peptidyl-prolyl cis-trans isomerase										BPSL2246	ppiB
3	Q63T02	>DAPD_BURPS (Q63T02) 2,3,4,5-tetrahydropyridine-2,6-dicarboxylate N-succinyltransferase										BPSL2169	dapD
3	Q63T15	>RRF_BURPS (Q63T15) Ribosome-recycling factor										BPSL2156	frr
3	Q63T73	>Q63T73_BURPS (Q63T73) Putative hydroperoxide reductase										BPSL2096
3	Q63TQ9	>Q63TQ9_BURPS (Q63TQ9) Dihydrolipoyl dehydrogenase										BPSL1907	odhL
3	Q63UZ5	>Q63UZ5_BURPS (Q63UZ5) Putative uncharacterized protein										BPSL1449
3	Q63VP1	>Q63VP1_BURPS (Q63VP1) Carbonic anhydrase										BPSL1203
3	Q63WN5	>Q63WN5_BURPS (Q63WN5) Putative thioredoxin protein										BPSL0856
3	Q63YH5	>METK_BURPS (Q63YH5) S-adenosylmethionine synthase										BPSL0212	metK
2	Q63IG9	>Q63IG9_BURPS (Q63IG9) T6SS-3 membrane complex protein										BPSS2104	icmF3
2	Q63JF3	>Q63JF3_BURPS (Q63JF3) Geranyltranstransferase										BPSS1763	ispA
2	Q63JG1	>Q63JG1_BURPS (Q63JG1) RNA polymerase sigma factor										BPSS1755	rpoD
2	Q63K69	>Q63K69_BURPS (Q63K69) T6SS-1 protein TssA										BPSS1496	tssA
2	Q63K73	>Q63K73_BURPS (Q63K73) Burkholderia intracellular motility A protein BimA										BPSS1492	bimA
2	Q63PH7	>ATPD_BURPS (Q63PH7) ATP synthase subunit delta										BPSL3399	atpH
2	Q63PI1	>ATPE_BURPS (Q63PI1) ATP synthase epsilon chain										BPSL3395	atpC
2	Q63PZ9	>RL11_BURPS (Q63PZ9) 50S ribosomal protein L11										BPSL3225	rplK
2	Q63Q06	>RS12_BURPS (Q63Q06) 30S ribosomal protein S12										BPSL3218	rpsL
2	Q63Q15	>RS19_BURPS (Q63Q15) 30S ribosomal protein S19										BPSL3209	rpsS
2	Q63Q16	>RL22_BURPS (Q63Q16) 50S ribosomal protein L22										BPSL3208	rplV
2	Q63Q17	>RS3_BURPS (Q63Q17) 30S ribosomal protein S3										BPSL3207	rpsC
2	Q63Q25	>RS8_BURPS (Q63Q25) 30S ribosomal protein S8										BPSL3199	rpsH
2	Q63Q41	>Q63Q41_BURPS (Q63Q41) Delta-aminolevulinic acid dehydratase										BPSL3183	hemB
2	Q63QA5	>Q63QA5_BURPS (Q63QA5) Putative stringent starvation protein A										BPSL3120	sspA
2	Q63QG5	>Q63QG5_BURPS (Q63QG5) Thiol:disulfide interchange protein DsbC										BPSL3058	dsbC
2	Q63QS1	>Q63QS1_BURPS (Q63QS1) Transketolase 1										BPSL2953	tktA
2	Q63QW3	>RL13_BURPS (Q63QW3) 50S ribosomal protein L13										BPSL2911	rplM
2	Q63RC3	>Q63RC3_BURPS (Q63RC3) Putative membrane protein										BPSL2749
2	Q63RP8	>GSA_BURPS (Q63RP8) Glutamate-1-semialdehyde 2,1-aminomutase										BPSL2623	hemL
2	Q63RZ9	>Q63RZ9_BURPS (Q63RZ9) OmpA family protein										BPSL2522	ompA
2	Q63S01	>Q63S01_BURPS (Q63S01) Putative exported protein, DUF2059 protein										BPSL2520
2	Q63S30	>RS16_BURPS (Q63S30) 30S ribosomal protein S16										BPSL2492	rpsP
2	Q63S73	>Q63S73_BURPS (Q63S73) Putative ribonuclease E										BPSL2452
2	Q63TM7	>SYFB_BURPS (Q63TM7) Phenylalanine--tRNA ligase beta subunit										BPSL1940	pheT
2	Q63TN4	>Q63TN4_BURPS (Q63TN4) Outer membrane protein assembly factor BamC										BPSL1933	bamC
2	Q63UW2	>Q63UW2_BURPS (Q63UW2) ClpB heat-shock protein										BPSL1484	clpB
2	Q63UY4	>RS18_BURPS (Q63UY4) 30S ribosomal protein S18										BPSL1460	rpsR
2	Q63UY6	>RS6_BURPS (Q63UY6) 30S ribosomal protein S6										BPSL1458	rpsF
2	Q63VM9	>Q63VM9_BURPS (Q63VM9) Putative NADH dehydrogenase I chain E										BPSL1215
2	Q63WJ2	>Q63WJ2_BURPS (Q63WJ2) Cold shock-like protein										BPSL0898	cspA
2	Q63WU5	>Q63WU5_BURPS (Q63WU5) Phosphoglycerate kinase										BPSL0796	pgk
2	Q63X93	>SYD_BURPS (Q63X93) Aspartate--tRNA ligase										BPSL0644	aspS
2	Q63XU4	>SECB_BURPS (Q63XU4) Protein-export protein secB										BPSL0446	secB
2	Q63Y90	>Q63Y90_BURPS (Q63Y90) Argininosuccinate synthase										BPSL0298	argG
2	Q93UJ2	>GMHA_BURPS (Q93UJ2) Phosphoheptose isomerase										BPSL2795	gmhA
2	Q9FD28	>RL27_BURPS (Q9FD28) 50S ribosomal protein L27										BPSL3004	rpmA
2	Q9ZF89	>DBHA_BURPS (Q9ZF89) DNA-binding protein HU-alpha										BPSL0004	hupA
1	Q63JG7	>Q63JG7_BURPS (Q63JG7) 6-phosphogluconate dehydrogenase, decarboxylating										BPSS1749	gnd
1	Q63JM5	>Q63JM5_BURPS (Q63JM5) Amidophosphoribosyltransferase										BPSS1692	purF
1	Q63KJ8	>Q63KJ8_BURPS (Q63KJ8) Putative cold shock-like protein										BPSS1364	cspD
1	Q63KK8	>BETB_BURPS (Q63KK8) Betaine aldehyde dehydrogenase										BPSS1354	betB
1	Q63LR1	>Q63LR1_BURPS (Q63LR1) Putative dipeptide transport system permease protein										BPSS0952
1	Q63MS4	>Q63MS4_BURPS (Q63MS4) Putative FAD dependent oxidoreductase										BPSS0574
1	Q63PY1	>Q63PY1_BURPS (Q63PY1) Orotate phosphoribosyltransferase										BPSL3243	pyrE
1	Q63PY2	>Q63PY2_BURPS (Q63PY2) NADP-dependent malic enzyme										BPSL3242
1	Q63Q21	>RL14_BURPS (Q63Q21) 50S ribosomal protein L14										BPSL3203	rplN
1	Q63Q79	>Q63Q79_BURPS (Q63Q79) Mla ABC transport system										BPSL3146	mlaC
1	Q63QW4	>RS9_BURPS (Q63QW4) 30S ribosomal protein S9										BPSL2910	rpsI
1	Q63QX8	>PUR9_BURPS (Q63QX8) Bifunctional purine biosynthesis protein PurH										BPSL2896	purH
1	Q63R55	>PUR5_BURPS (Q63R55) Phosphoribosylformylglycinamidine cyclo-ligase										BPSL2818	purM
1	Q63RR6	>Q63RR6_BURPS (Q63RR6) Thioredoxin reductase										BPSL2605	trxB
1	Q63S22	>Q63S22_BURPS (Q63S22) Electron transfer flavoprotein beta-subunit										BPSL2500	etfB
1	Q63S81	>RL32_BURPS (Q63S81) 50S ribosomal protein L32										BPSL2444	rpmF
1	Q63S87	>Q63S87_BURPS (Q63S87) 3-oxoacyl-[acyl-carrier-protein] synthase 2										BPSL2438	fabF
1	Q63SL5	>Q63SL5_BURPS (Q63SL5) Oligopeptidase A										BPSL2305
1	Q63T64	>Q63T64_BURPS (Q63T64) Putative uncharacterized protein										BPSL2105	pspA
1	Q63TF9	>SYA_BURPS (Q63TF9) Alanine--tRNA ligase										BPSL2009	alaS
1	Q63TM4	>RL35_BURPS (Q63TM4) 50S ribosomal protein L35										BPSL1943	rpmI
1	Q63UR0	>Q63UR0_BURPS (Q63UR0) Acetoacetyl-CoA reductase										BPSL1536	phbB
1	Q63US2	>PURA_BURPS (Q63US2) Adenylosuccinate synthetase										BPSL1524	purA
1	Q63UT2	>SYH_BURPS (Q63UT2) Histidine--tRNA ligase										BPSL1514	hisS
1	Q63UU9	>Q63UU9_BURPS (Q63UU9) Thioredoxin										BPSL1497	trxA
1	Q63V26	>Q63V26_BURPS (Q63V26) Putative exported isomerase										BPSL1418
1	Q63V34	>Q63V34_BURPS (Q63V34) Putative peptidyl-prolyl cis-trans isomerase										BPSL1410
1	Q63V92	>Q63V92_BURPS (Q63V92) Carbamoyl-phosphate synthase small chain										BPSL1349	carA
1	Q63VN8	>RS15_BURPS (Q63VN8) 30S ribosomal protein S15										BPSL1206	rpsO
1	Q63VP3	>LEU1_BURPS (Q63VP3) 2-isopropylmalate synthase										BPSL1201	leuA
1	Q63VS9	>Y1165_BURPS (Q63VS9) Probable transcriptional regulatory protein										BPSL1165
1	Q63WH3	>RL28_BURPS (Q63WH3) 50S ribosomal protein L28										BPSL0916	rpmB
1	Q63WJ0	>Q63WJ0_BURPS (Q63WJ0) Putative ATP-dependent Clp protease ATP-binding subunit										BPSL0899	clpA
1	Q63WJ7	>EFG1_BURPS (Q63WJ7) Elongation factor G 1										BPSL0893	fusA1
1	Q63WU3	>Q63WU3_BURPS (Q63WU3) Fructose-bisphosphate aldolase, class II										BPSL0798	fbaA
1	Q63WU4	>Q63WU4_BURPS (Q63WU4) Pyruvate kinase										BPSL0797	pykA
1	Q63X78	>SURA_BURPS (Q63X78) Chaperone surA										BPSL0659	surA
1	Q63X99	>Q63X99_BURPS (Q63X99) Putative membrane protein										BPSL0638
1	Q63XK8	>Q63XK8_BURPS (Q63XK8) Putatve PTS system, EIIa component										BPSL0532
1	Q63XL9	>RL25_BURPS (Q63XL9) 50S ribosomal protein L25										BPSL0520	rplY
1	Q63YJ9	>GATA_BURPS (Q63YJ9) Glutamyl-tRNA(Gln) amidotransferase subunit A										BPSL0188	gatA
