# Supplementary material for: A DUF4148 family protein produced inside RAW264.7 cells is a critical Burkholderia pseudomallei virulence factor
Source: Virulence. 2020 Aug 23;11(1):1041–58. doi: 10.1080/21505594.2020.1806675 (PMC7549894; doi:10.1080/21505594.2020.1806675)
Supplement: Supplemental Material [file KVIR_A_1806675_SM0192.zip › Table S3.xlsx]

## Sheet: Sheet1
Table S3. Serum IgG antibody responses of mice immunized with proteins*
			Hcp1
				BpK96243	BPSS1996	Hcp1
			Mouse	Titer	Titer	Titer
			1	6400	106667	2.56M
			2	1600	80000	1.28 M
			3	2133	6667	2.56M
			4	6400	53333	2.13M
			5	533	5000	>10.24M
			6	2133	10000	>10.24M
			BPSS1996
				BpK96243	BPSS1996	Hcp1
			Mouse**	Titer	Titer	Titer
			1	34133	746667	26667
			2	3733	853333	33333
			3	1600	426667	40000
			4	5333	853333	53333
			Combination
				BpK96243	BPSS1996	Hcp1
			Mouse	Titer	Titer	Titer
			1	4267	213333	640000
			2	25600	320000	1.28M
			3	59733	853333	1.7M
			4	4267	1.7M	1.7M
			5	8533	853333	853333
			6	12800	640000	426667
			Alhydrogel control
				BpK96243	BPSS1996	Hcp1
			Mouse	Titer	Titer	Titer
			1	>50	>50	>50
			2	>50	>50	>50
			3	100	333	>50
			4	>50	>50	>50
			5	>50	>50	>50
			6	>50	167	>50
			*Sera from all groups (Hcp1, BPSS1996, combination, and control) were titrated on plates coated with killed B. pseudomallei K96243 (BpK96243), Hcp1 or BPSS1996.
			**Two mice died prechallenge, after the first vaccine dose.
